# Supplementary material for: Understanding N timing in corn yield and fertilizer N recovery: An insight from an isotopic labeled-N determination
Source: PLoS One. 2018 Feb 20;13(2):e0192776. doi: 10.1371/journal.pone.0192776 (PMC5819807; doi:10.1371/journal.pone.0192776)
Supplement: S1 File — (XLSX) [file pone.0192776.s001.xlsx]

## Sheet: Site 1
		Grain yield	Total Biomass	Total N content	Total NDFF	Root NDFF	Shoot NDFF	Grain NDFF	Total Soil NDFF
Repetition	N timing	Mg ha-1	kg ha-1	kg ha-1	kg ha-1	kg ha-1	kg ha-1	kg ha-1	kg ha-1
1	Oat tillering	11.8927	27.016	232.088	50.3506	1.34417	17.641	31.3655	56.7811
2	Oat tillering	14.2847	25.1281	311.374	38.769	1.46466	8.68609	28.6182	48.166
3	Oat tillering	14.2224	28.5873	249.405	44.4591	1.79194	8.62569	34.0414	36.991
4	Oat tillering	13.784	30.4234	280.093	67.0957	4.52701	14.5107	48.0579	59.1888
1	Pre-planting	13.9213	23.3618	265.102	73.7348	5.35496	17.7798	50.6	39.8531
2	Pre-planting	18.5019	23.9292	301.49	90.4496	3.7459	21.45	65.2536	42.0474
3	Pre-planting	13.6137	23.5829	239.359	48.8465	0.648566	9.69761	38.5003	37.4964
4	Pre-planting	13.6523	15.8274	264.174	88.6349	1.88214	21.1166	65.6361	33.9693
1	Corn planting	15.6534	27.2929	289.305	55.8097	2.33539	15.2889	38.1854	41.1637
2	Corn planting	12.8223	25.6733	244.442	53.9406	1.97808	12.2872	39.6753	50.798
3	Corn planting	13.7721	28.6622	307.796	93.4569	2.3319	23.9048	67.2203	56.2613
4	Corn planting	15.6079	26.8926	277.517	75.1749	2.57168	17.4108	55.1925	68.4254
1	Top dressing V3	14.8204	20.5681	290.463	112.825	3.56189	31.4075	77.8553	45.1707
2	Top dressing V3	14.5867	19.4768	270.367	88.7222	1.85042	18.6342	68.2376	49.8342
3	Top dressing V3	13.805	22.1382	321.592	94.2945	5.61887	27.5496	61.126	40.9636
4	Top dressing V3	13.7565	24.3974	293.371	112.608	2.81228	29.3188	80.477	47.682
1	Top dressing V3/V6	14.4093	25.0372	283.743	111.496	2.77769	33.3497	75.3687	51.0843
2	Top dressing V3/V6	11.0621	29.1906	317.135	119.699	1.41408	31.5986	86.6866	36.9629
3	Top dressing V3/V6	14.6883	25.1596	330.182	106.377	7.95421	30.9315	67.4918	38.9442
4	Top dressing V3/V6	14.7207	24.8653	286.444	94.8328	9.75707	26.0601	59.0157	37.405

## Sheet: Site 2
		Grain yield	Total Biomass	Total N content	Total NDFF	Root NDFF	Shoot NDFF	Grain NDFF	Total Soil NDFF
Repetition	N timing	Mg ha-1	kg ha-1	kg ha-1	kg ha-1	kg ha-1	kg ha-1	kg ha-1	kg ha-1
1	Oat tillering	9.03202	18.7819	231.14	16.1819	0.745929	5.14559	10.2903	58.7106
2	Oat tillering	12.0798	18.733	215.363	5.66153	0.348787	1.94369	3.36906	35.8905
3	Oat tillering	7.9102	19.81	222.072	13.4732	1.58902	4.06598	7.81826	49.5247
4	Oat tillering	10.9737	23.5111	253.701	18.8081	0.363868	5.73344	12.7108	50.8837
1	Pre-planting	10.8331	22.6781	260.971	54.418	2.64296	19.3138	32.4612	39.7031
2	Pre-planting	8.71336	27.1747	272.164	31.5003	2.20934	11.0678	18.2232	35.0675
3	Pre-planting	12.024	23.5528	311.026	61.641	0.329305	24.717	36.5947	40.7462
4	Pre-planting	11.3813	24.267	295.828	46.4997	1.42343	18.6053	26.4709	25.1738
1	Corn planting	9.37856	20.8774	230.955	46.0836	1.47294	17.2163	27.3944	30.945
2	Corn planting	11.7546	23.4457	257.539	42.0216	1.12742	14.8549	26.0392	28.0155
3	Corn planting	10.9643	24.656	292.467	51.4903	1.70808	25.2619	24.5203	36.5039
4	Corn planting	10.8838	23.7688	281.881	52.0388	1.26793	25.9718	24.7991	21.4911
1	Top dressing V3	9.87071	24.6651	296.435	63.1001	0.928934	26.0929	36.0783	53.626
2	Top dressing V3	9.98336	28.666	303.685	75.4153	0.986116	38.0589	36.3703	18.6926
3	Top dressing V3	14.308	25.3603	309.967	67.3562	1.82961	28.9948	36.5317	35.0654
4	Top dressing V3	10.4793	24.9107	212.811	68.2053	1.50598	31.7267	34.9726	31.1865
1	Top dressing V3/V6	9.33159	20.1889	292.458	72.2263	2.86099	27.8144	41.5509	24.6336
2	Top dressing V3/V6	12.0034	21.6864	292.862	66.2507	1.67452	28.688	35.8882	35.2182
3	Top dressing V3/V6	8.21019	23.2541	295.226	85.5602	0.975451	37.4064	47.1783	47.0429
4	Top dressing V3/V6	12.0512	20.4831	319.907	78.0455	1.01361	31.2521	45.7798	34.4063
